# Supplementary material for: Clinical and Economic Implications of High-Sensitivity Troponin-Informed Admission Strategies in Non-AMI Chest Pain
Source: J Cardiovasc Dev Dis. 2026 Jul 14;13(7):328. doi: 10.3390/jcdd13070328 (PMC13409828; doi:10.3390/jcdd13070328)
Supplement: Supplementary file 1 [file jcdd-13-00328-s001.zip]

Archive with 1 entries (1 files):
- jcdd-4346542-supplementary.pdf
